# Supplementary material for: The evolution of honest and dishonest signals of fighting ability
Source: Evol Lett. 2024 Mar 8;8(4):514–25. doi: 10.1093/evlett/qrae008 (PMC11497847; doi:10.1093/evlett/qrae008)
Supplement: qrae008_suppl_Supplementary_Material [file qrae008_suppl_supplementary_material.zip]

Archive with 2 entries (2 files):
- Supplementary__The_evolution_of_honest_and_dishonest_signals_of_fighting_ability.pdf
- Dishonestcode and honestcode-upload.nb
