# Supplementary material for: The evolution of honest and dishonest signals of fighting ability
Source: Evol Lett. 2024 Mar 8;8(4):514–25. doi: 10.1093/evlett/qrae008 (PMC11497847; doi:10.1093/evlett/qrae008)
Supplement: qrae008_suppl_Supplementary_Material [file qrae008_suppl_supplementary_material.zip › Dishonestcode and honestcode-upload.nb]

(* Content-type: application/vnd.wolfram.mathematica *)

(*** Wolfram Notebook File ***)
(* http://www.wolfram.com/nb *)

(* CreatedBy='Mathematica 12.3' *)

(*CacheID: 234*)
(* Internal cache information:
NotebookFileLineBreakTest
NotebookFileLineBreakTest
NotebookDataPosition[       158,          7]
NotebookDataLength[     72105,       1843]
NotebookOptionsPosition[     71634,       1827]
NotebookOutlinePosition[     72049,       1844]
CellTagsIndexPosition[     72006,       1841]
WindowFrame->Normal*)

(* Beginning of Notebook Content *)
Notebook[{
Cell[BoxData[
 RowBox[{
  RowBox[{"(*", 
   RowBox[{"For", " ", "dishonest", " ", "signal", " ", "scenario"}], "*)"}], 
  "\[IndentingNewLine]", 
  RowBox[{
   RowBox[{
    RowBox[{"V", "=", ".7"}], ";", " ", 
    RowBox[{"(*", 
     RowBox[{"Value", " ", "of", " ", "resource"}], "*)"}], 
    "\[IndentingNewLine]", 
    RowBox[{"cL", "=", ".7"}], ";", 
    RowBox[{"(*", 
     RowBox[{"Cost", " ", "of", " ", "losing", " ", "a", " ", "figh"}], 
     "*)"}], "\[IndentingNewLine]", 
    RowBox[{"rB", "=", ".4"}], ";", 
    RowBox[{"(*", 
     RowBox[{
     "Extent", " ", "of", " ", "environmentally", " ", "induced", " ", 
      "variation", " ", "in", " ", "body", " ", "size"}], "*)"}], 
    "\[IndentingNewLine]", 
    RowBox[{"rS", "=", ".1"}], ";", 
    RowBox[{"(*", 
     RowBox[{
     "Extent", " ", "of", " ", "environmentally", " ", "induced", " ", 
      "variation", " ", "in", " ", "signal", " ", "size"}], "*)"}], 
    "\[IndentingNewLine]", 
    RowBox[{"cB", "=", ".15"}], ";", 
    RowBox[{"(*", 
     RowBox[{
     "Cost", " ", "coefficient", " ", "for", " ", "deviating", " ", "from", 
      " ", "ecologically", " ", "optimal", " ", "body", " ", "size"}], "*)"}],
     "\[IndentingNewLine]", 
    RowBox[{"cS", "=", ".03"}], ";", 
    RowBox[{"(*", 
     RowBox[{"Signal", " ", "cost", " ", "coefficient"}], "*)"}], 
    "\[IndentingNewLine]", 
    RowBox[{"\[Theta]B", "=", "1.5"}], ";", 
    RowBox[{"(*", 
     RowBox[{"Ecologically", " ", "optimal", " ", "body", " ", "siz"}], 
     "*)"}], "\[IndentingNewLine]", 
    RowBox[{"y", "=", ".001"}], ";"}], "\[IndentingNewLine]", 
   RowBox[{
    RowBox[{"q", "=", ".5"}], ";", 
    RowBox[{"(*", 
     RowBox[{"step", " ", "length"}], "*)"}], "\[IndentingNewLine]", 
    RowBox[{"alphaC", "=", ".1"}], ";", 
    RowBox[{"(*", 
     RowBox[{
     "Initial", " ", "tendency", " ", "to", " ", "escalate", " ", 
      "interactions", " ", "to", " ", "physical", " ", "contact", " ", "for", 
      " ", "focal", " ", "male"}], "*)"}], "\[IndentingNewLine]", 
    RowBox[{"alphaF", "=", ".1"}], ";", 
    RowBox[{"(*", 
     RowBox[{
     "Initial", " ", "tendency", " ", "to", " ", "escalate", " ", 
      "interactions", " ", "to", " ", "a", " ", "full", " ", "figh", " ", 
      "for", " ", "focal", " ", "male"}], "*)"}], "\[IndentingNewLine]", 
    RowBox[{"gB", "=", "1.5"}], ";", 
    RowBox[{"(*", 
     RowBox[{
     "Initial", " ", "body", " ", "size", " ", "for", " ", "focal", " ", 
      "male"}], "*)"}], "\[IndentingNewLine]", 
    RowBox[{"gS", "=", ".1"}], ";", " ", 
    RowBox[{"(*", 
     RowBox[{
     "Initial", " ", "signal", " ", "size", " ", "foir", " ", "focal", " ", 
      "male"}], "*)"}], " ", "\[IndentingNewLine]", 
    RowBox[{"\[Delta]C", "=", ".5"}], ";", " ", 
    RowBox[{"(*", 
     RowBox[{
     "Extent", " ", "to", " ", "which", " ", "perceived", " ", "fighting", 
      " ", "ability", " ", "influences", " ", "decision", " ", "to", " ", 
      "escalate", " ", "to", " ", "physical", " ", "contact"}], "*)"}], 
    "\[IndentingNewLine]", 
    RowBox[{"\[Delta]F", "=", "1"}], ";", " ", 
    RowBox[{"(*", 
     RowBox[{
     "Extent", " ", "to", " ", "which", " ", "actual", " ", "fighting", " ", 
      "ability", " ", "influences", " ", "decision", " ", "to", " ", 
      "escalate", " ", "to", " ", "full", " ", "fight"}], "*)"}], 
    "\[IndentingNewLine]", 
    RowBox[{"\[Delta]W", "=", "1"}], ";", 
    RowBox[{"(*", 
     RowBox[{
     "Extent", " ", "to", " ", "which", " ", "actual", " ", "fighting", " ", 
      "ability", " ", "influences", " ", "the", " ", "outcome", " ", "of", 
      " ", "fight"}], "*)"}], "\[IndentingNewLine]", 
    RowBox[{"cC", "=", ".3"}], ";", " ", 
    RowBox[{"(*", 
     RowBox[{
     "Fixed", " ", "cost", " ", "of", " ", "escalating", " ", "to", " ", 
      "physical", " ", "contact"}], "*)"}], "\[IndentingNewLine]", 
    RowBox[{"h1", "=", 
     RowBox[{"{", "}"}]}], ";"}], "\[IndentingNewLine]", 
   RowBox[{
    RowBox[{"h2", "=", 
     RowBox[{"{", "}"}]}], ";"}], "\[IndentingNewLine]", 
   RowBox[{
    RowBox[{"h3", "=", 
     RowBox[{"{", "}"}]}], ";"}], " ", "\[IndentingNewLine]", 
   RowBox[{
    RowBox[{"h4", "=", 
     RowBox[{"{", "}"}]}], ";"}], "\[IndentingNewLine]", 
   RowBox[{
    RowBox[{"h5", "=", 
     RowBox[{"{", "}"}]}], ";"}], "\[IndentingNewLine]", 
   RowBox[{
    RowBox[{"h6", "=", 
     RowBox[{"{", "}"}]}], ";"}], "\[IndentingNewLine]", 
   RowBox[{
    RowBox[{"For", "[", 
     RowBox[{
      RowBox[{"t", "=", "0"}], ",", 
      RowBox[{"t", "<=", "50000"}], ",", 
      RowBox[{"t", "++"}], ",", " ", 
      RowBox[{"(*", 
       RowBox[{
       "Loop", " ", "for", " ", "calculating", " ", "equlibrium", " ", 
        "values", " ", "for", " ", "evolving", " ", "traits", " ", 
        "according", " ", "to", " ", "adaptive", " ", "dynamic", " ", 
        "approach"}], "*)"}], "\[IndentingNewLine]", 
      RowBox[{
       RowBox[{"gpB", "=", "gB"}], ";", " ", 
       RowBox[{"(*", 
        RowBox[{
        "gpB", " ", "is", " ", "body", " ", "size", " ", "for", " ", 
         "opponent"}], "*)"}], "\[IndentingNewLine]", 
       RowBox[{"gpS", "=", "gS"}], ";", " ", 
       RowBox[{"(*", 
        RowBox[{
        "gpS", " ", "is", " ", "signal", " ", "size", " ", "for", " ", 
         "opponent"}], "*)"}], "\[IndentingNewLine]", 
       RowBox[{"alphaCp", "=", "alphaC"}], ";", " ", 
       RowBox[{"(*", 
        RowBox[{
        "alphaCp", " ", "is", " ", "tendency", " ", "to", " ", "escalate", 
         " ", "interactions", " ", "to", " ", "physical", " ", "contact", " ",
          "for", " ", "opponent"}], "*)"}], "\[IndentingNewLine]", 
       RowBox[{"alphaFp", "=", "alphaF"}], ";", " ", 
       RowBox[{"(*", 
        RowBox[{
        "alphaFp", " ", "is", " ", "tendency", " ", "to", " ", "escalate", 
         " ", "interactions", " ", "to", " ", "a", " ", "full", " ", "figh", 
         " ", "for", " ", "opponent"}], "*)"}], "\[IndentingNewLine]", 
       RowBox[{"FP", "=", 
        RowBox[{
         RowBox[{"(", 
          RowBox[{"1", "+", "S"}], ")"}], "*", "B"}]}], ";", " ", 
       RowBox[{"(*", 
        RowBox[{
         RowBox[{"male", "\[CloseCurlyQuote]"}], "s", " ", "perceived", " ", 
         "fighting", " ", "ability", " ", "according", " ", "to", " ", "body",
          " ", "sise", " ", 
         RowBox[{"(", "B", ")"}], " ", "and", " ", "signal", " ", "size", " ", 
         RowBox[{"(", "S", ")"}]}], "*)"}], "\[IndentingNewLine]", 
       RowBox[{"FpP", "=", 
        RowBox[{
         RowBox[{"(", 
          RowBox[{"1", "+", "Sp"}], ")"}], "*", "Bp"}]}], ";", " ", 
       RowBox[{"(*", 
        RowBox[{
         RowBox[{"opponent", "\[CloseCurlyQuote]"}], "s", " ", "perceived", 
         " ", "fighting", " ", "ability", " ", "according", " ", "to", " ", 
         "body", " ", "sise", " ", 
         RowBox[{"(", "Bp", ")"}], " ", "and", " ", "signal", " ", "size", 
         " ", 
         RowBox[{"(", "Sp", ")"}]}], "*)"}], "\[IndentingNewLine]", 
       RowBox[{"FA", "=", "B"}], ";", " ", 
       RowBox[{"(*", 
        RowBox[{
         RowBox[{"male", "\[CloseCurlyQuote]"}], "s", " ", "actual", " ", 
         "fighting", " ", "ability", " ", "according", " ", "to", " ", "body",
          " ", "sise", " ", 
         RowBox[{"(", "B", ")"}]}], "*)"}], "\[IndentingNewLine]", 
       RowBox[{"FpA", "=", "Bp"}], ";", " ", 
       RowBox[{"(*", 
        RowBox[{
         RowBox[{"opponent", "\[CloseCurlyQuote]"}], "s", " ", "actual", " ", 
         "fighting", " ", "ability", " ", "according", " ", "to", " ", "body",
          " ", "sise", " ", 
         RowBox[{"(", "Bp", ")"}]}], "*)"}], "\[IndentingNewLine]", 
       RowBox[{
        RowBox[{"PC", "[", "alphaC_", "]"}], ":=", 
        RowBox[{"1", "/", 
         RowBox[{"(", 
          RowBox[{"1", "+", 
           RowBox[{
            RowBox[{"Exp", "[", 
             RowBox[{"-", "alphaC"}], "]"}], "*", 
            RowBox[{"(", 
             RowBox[{
              RowBox[{"(", 
               RowBox[{"FpP", "/", "FP"}], ")"}], "^", "\[Delta]C"}], 
             ")"}]}]}], ")"}]}]}], ";", 
       RowBox[{"(*", 
        RowBox[{
         RowBox[{
          RowBox[{
           RowBox[{"the", " ", "focal", " ", "male"}], "\[CloseCurlyQuote]"}],
           "s", " ", "probability", " ", "of", " ", "seeking", " ", 
          "escalation", " ", "to", " ", "low"}], "-", 
         RowBox[{"intensity", " ", "physical", " ", "contact"}]}], "*)"}], 
       "\[IndentingNewLine]", 
       RowBox[{"PpC", "=", 
        RowBox[{"1", "/", 
         RowBox[{"(", 
          RowBox[{"1", "+", 
           RowBox[{
            RowBox[{"Exp", "[", 
             RowBox[{"-", "alphaCp"}], "]"}], "*", 
            RowBox[{"(", 
             RowBox[{
              RowBox[{"(", 
               RowBox[{"FP", "/", "FpP"}], ")"}], "^", "\[Delta]C"}], 
             ")"}]}]}], ")"}]}]}], ";", " ", 
       RowBox[{"(*", 
        RowBox[{
         RowBox[{
          RowBox[{
           RowBox[{"the", " ", "opponent"}], "\[CloseCurlyQuote]"}], "s", " ",
           "probability", " ", "of", " ", "seeking", " ", "escalation", " ", 
          "to", " ", "low"}], "-", 
         RowBox[{"intensity", " ", "physical", " ", "contact"}]}], "*)"}], 
       "\[IndentingNewLine]", 
       RowBox[{
        RowBox[{"PF", "[", "alphaF_", "]"}], ":=", 
        RowBox[{"1", "/", 
         RowBox[{"(", 
          RowBox[{"1", "+", 
           RowBox[{
            RowBox[{"Exp", "[", 
             RowBox[{"-", "alphaF"}], "]"}], "*", 
            RowBox[{"(", 
             RowBox[{
              RowBox[{"(", 
               RowBox[{"FpA", "/", "FA"}], ")"}], "^", "\[Delta]F"}], 
             ")"}]}]}], ")"}]}]}], ";", 
       RowBox[{"(*", 
        RowBox[{
         RowBox[{
          RowBox[{"the", " ", "focal", " ", "male"}], "\[CloseCurlyQuote]"}], 
         "s", " ", "probability", " ", "of", " ", "seeking", " ", 
         "escalation", " ", "to", " ", "a", " ", "full", " ", "fight"}], 
        "*)"}], "\[IndentingNewLine]", 
       RowBox[{"PpF", "=", 
        RowBox[{"1", "/", 
         RowBox[{"(", 
          RowBox[{"1", "+", 
           RowBox[{
            RowBox[{"Exp", "[", 
             RowBox[{"-", "alphaFp"}], "]"}], "*", 
            RowBox[{"(", 
             RowBox[{
              RowBox[{"(", 
               RowBox[{"FA", "/", "FpA"}], ")"}], "^", "\[Delta]F"}], 
             ")"}]}]}], ")"}]}]}], ";", " ", 
       RowBox[{"(*", 
        RowBox[{
         RowBox[{
          RowBox[{"the", " ", "opponent"}], "\[CloseCurlyQuote]"}], "s", " ", 
         "probability", " ", "of", " ", "seeking", " ", "escalation", " ", 
         "to", " ", "a", " ", "full", " ", "fight"}], "*)"}], 
       "\[IndentingNewLine]", 
       RowBox[{"PW", "=", 
        RowBox[{"1", "/", 
         RowBox[{"(", 
          RowBox[{"1", "+", 
           RowBox[{"(", 
            RowBox[{
             RowBox[{"(", 
              RowBox[{"FpA", "/", "FA"}], ")"}], "^", "\[Delta]W"}], ")"}]}], 
          ")"}]}]}], ";", "  ", 
       RowBox[{"(*", 
        RowBox[{
        "Probability", " ", "that", " ", "the", " ", "focal", " ", "male", 
         " ", "wins", " ", "the", " ", "fight"}], "*)"}], 
       "\[IndentingNewLine]", 
       RowBox[{
        RowBox[{"f1", "[", 
         RowBox[{"gB_", ",", "gS_"}], "]"}], ":=", 
        RowBox[{
         RowBox[{"(", "1", ")"}], "/", 
         RowBox[{"(", 
          RowBox[{"16", "*", 
           RowBox[{"(", 
            RowBox[{"rB", "^", "2"}], ")"}], "*", 
           RowBox[{"(", 
            RowBox[{"rS", "^", "2"}], ")"}], "*", "gB", "*", "gS", "*", "gpB",
            "*", "gpS"}], ")"}]}]}], ";", " ", 
       RowBox[{"(*", 
        RowBox[{
        "Probability", " ", "density", " ", "function", " ", "for", " ", 
         "the", " ", "joint", " ", "distribution", " ", "of", " ", "all", " ",
          "traits"}], " ", "*)"}], "\[IndentingNewLine]", 
       RowBox[{
        RowBox[{"f2", "[", 
         RowBox[{"gB_", ",", "gS_", ",", "alphaC_"}], "]"}], ":=", 
        RowBox[{
         RowBox[{"(", 
          RowBox[{
           RowBox[{"f1", "[", 
            RowBox[{"gB", ",", "gS"}], "]"}], "*", 
           RowBox[{"PC", "[", "alphaC", "]"}], "*", "PpC"}], ")"}], "/", 
         RowBox[{"(", 
          RowBox[{"NIntegrate", "[", 
           RowBox[{
            RowBox[{
             RowBox[{"f1", "[", 
              RowBox[{"gB", ",", "gS"}], "]"}], "*", 
             RowBox[{"PC", "[", "alphaC", "]"}], "*", "PpC"}], ",", 
            RowBox[{"{", 
             RowBox[{"B", ",", 
              RowBox[{
               RowBox[{"(", 
                RowBox[{"1", "-", "rB"}], ")"}], "*", "gB"}], ",", 
              RowBox[{
               RowBox[{"(", 
                RowBox[{"1", "+", "rB"}], ")"}], "*", "gB"}]}], "}"}], ",", 
            RowBox[{"{", 
             RowBox[{"Bp", ",", 
              RowBox[{
               RowBox[{"(", 
                RowBox[{"1", "-", "rB"}], ")"}], "*", "gpB"}], ",", 
              RowBox[{
               RowBox[{"(", 
                RowBox[{"1", "+", "rB"}], ")"}], "*", "gpB"}]}], "}"}], ",", 
            RowBox[{"{", 
             RowBox[{"S", ",", 
              RowBox[{
               RowBox[{"(", 
                RowBox[{"1", "-", "rS"}], ")"}], "*", "gS"}], ",", 
              RowBox[{
               RowBox[{"(", 
                RowBox[{"1", "+", "rS"}], ")"}], "*", "gS"}]}], "}"}], ",", 
            RowBox[{"{", 
             RowBox[{"Sp", ",", 
              RowBox[{
               RowBox[{"(", 
                RowBox[{"1", "-", "rS"}], ")"}], "*", "gpS"}], ",", 
              RowBox[{
               RowBox[{"(", 
                RowBox[{"1", "+", "rS"}], ")"}], "*", "gpS"}]}], "}"}]}], 
           "]"}], ")"}]}]}], ";", " ", 
       RowBox[{"(*", 
        RowBox[{
        "Joint", " ", "probability", " ", "density", " ", "function", " ", 
         "of", " ", "male", " ", "traits", " ", "in", " ", "Stage", " ", 
         "2"}], "*)"}], "\[IndentingNewLine]", 
       RowBox[{
        RowBox[{"f3", "[", 
         RowBox[{"gB_", ",", "gS_", ",", "alphaC_", ",", "alphaF_"}], "]"}], ":=", 
        RowBox[{
         RowBox[{"(", 
          RowBox[{
           RowBox[{"f2", "[", 
            RowBox[{"gB", ",", "gS", ",", "alphaC"}], "]"}], "*", 
           RowBox[{"PF", "[", "alphaF", "]"}], "*", "PpF"}], ")"}], "/", 
         RowBox[{"(", 
          RowBox[{"NIntegrate", "[", 
           RowBox[{
            RowBox[{
             RowBox[{"f2", "[", 
              RowBox[{"gB", ",", "gS", ",", "alphaC"}], "]"}], "*", 
             RowBox[{"PF", "[", "alphaF", "]"}], "*", "PpF"}], ",", 
            RowBox[{"{", 
             RowBox[{"B", ",", 
              RowBox[{
               RowBox[{"(", 
                RowBox[{"1", "-", "rB"}], ")"}], "*", "gB"}], ",", 
              RowBox[{
               RowBox[{"(", 
                RowBox[{"1", "+", "rB"}], ")"}], "*", "gB"}]}], "}"}], ",", 
            RowBox[{"{", 
             RowBox[{"Bp", ",", 
              RowBox[{
               RowBox[{"(", 
                RowBox[{"1", "-", "rB"}], ")"}], "*", "gpB"}], ",", 
              RowBox[{
               RowBox[{"(", 
                RowBox[{"1", "+", "rB"}], ")"}], "*", "gpB"}]}], "}"}], ",", 
            RowBox[{"{", 
             RowBox[{"S", ",", 
              RowBox[{
               RowBox[{"(", 
                RowBox[{"1", "-", "rS"}], ")"}], "*", "gS"}], ",", 
              RowBox[{
               RowBox[{"(", 
                RowBox[{"1", "+", "rS"}], ")"}], "*", "gS"}]}], "}"}], ",", 
            RowBox[{"{", 
             RowBox[{"Sp", ",", 
              RowBox[{
               RowBox[{"(", 
                RowBox[{"1", "-", "rS"}], ")"}], "*", "gpS"}], ",", 
              RowBox[{
               RowBox[{"(", 
                RowBox[{"1", "+", "rS"}], ")"}], "*", "gpS"}]}], "}"}]}], 
           "]"}], ")"}]}]}], ";", " ", 
       RowBox[{"(*", 
        RowBox[{
        "Joint", " ", "probability", " ", "density", " ", "of", " ", "all", 
         " ", "traits", " ", "in", " ", "Stage", " ", "3"}], "*)"}], 
       "\[IndentingNewLine]", 
       RowBox[{
        RowBox[{"W3", "[", 
         RowBox[{"gB_", ",", "gS_", ",", "alphaC_", ",", "alphaF_"}], "]"}], ":=", 
        RowBox[{"NIntegrate", "[", 
         RowBox[{
          RowBox[{
           RowBox[{"f3", "[", 
            RowBox[{"gB", ",", "gS", ",", "alphaC", ",", "alphaF"}], "]"}], 
           "*", 
           RowBox[{"(", 
            RowBox[{
             RowBox[{"PW", "*", "V"}], "-", 
             RowBox[{
              RowBox[{"(", 
               RowBox[{"1", "-", "PW"}], ")"}], "*", "cL"}]}], ")"}]}], ",", 
          RowBox[{"{", 
           RowBox[{"B", ",", 
            RowBox[{
             RowBox[{"(", 
              RowBox[{"1", "-", "rB"}], ")"}], "*", "gB"}], ",", 
            RowBox[{
             RowBox[{"(", 
              RowBox[{"1", "+", "rB"}], ")"}], "*", "gB"}]}], "}"}], ",", 
          RowBox[{"{", 
           RowBox[{"Bp", ",", 
            RowBox[{
             RowBox[{"(", 
              RowBox[{"1", "-", "rB"}], ")"}], "*", "gpB"}], ",", 
            RowBox[{
             RowBox[{"(", 
              RowBox[{"1", "+", "rB"}], ")"}], "*", "gpB"}]}], "}"}], ",", 
          RowBox[{"{", 
           RowBox[{"S", ",", 
            RowBox[{
             RowBox[{"(", 
              RowBox[{"1", "-", "rS"}], ")"}], "*", "gS"}], ",", 
            RowBox[{
             RowBox[{"(", 
              RowBox[{"1", "+", "rS"}], ")"}], "*", "gS"}]}], "}"}], ",", 
          RowBox[{"{", 
           RowBox[{"Sp", ",", 
            RowBox[{
             RowBox[{"(", 
              RowBox[{"1", "-", "rS"}], ")"}], "*", "gpS"}], ",", 
            RowBox[{
             RowBox[{"(", 
              RowBox[{"1", "+", "rS"}], ")"}], "*", "gpS"}]}], "}"}]}], 
         "]"}]}], ";", "\[IndentingNewLine]", 
       RowBox[{
        RowBox[{"W2", "[", 
         RowBox[{"gB_", ",", "gS_", ",", "alphaC_", ",", "alphaF_"}], "]"}], ":=", 
        RowBox[{
         RowBox[{"NIntegrate", "[", 
          RowBox[{
           RowBox[{
            RowBox[{"f2", "[", 
             RowBox[{"gB", ",", "gS", ",", "alphaC"}], "]"}], "*", 
            RowBox[{"(", 
             RowBox[{
              RowBox[{
               RowBox[{"PF", "[", "alphaF", "]"}], "*", 
               RowBox[{"(", 
                RowBox[{"1", "-", "PpF"}], ")"}], "*", "V"}], "+", 
              RowBox[{
               RowBox[{"(", 
                RowBox[{"1", "-", 
                 RowBox[{"PF", "[", "alphaF", "]"}]}], ")"}], "*", 
               RowBox[{"(", 
                RowBox[{"1", "-", "PpF"}], ")"}], "*", 
               RowBox[{"(", 
                RowBox[{"V", "/", "2"}], ")"}]}]}], ")"}]}], ",", 
           RowBox[{"{", 
            RowBox[{"B", ",", 
             RowBox[{
              RowBox[{"(", 
               RowBox[{"1", "-", "rB"}], ")"}], "*", "gB"}], ",", 
             RowBox[{
              RowBox[{"(", 
               RowBox[{"1", "+", "rB"}], ")"}], "*", "gB"}]}], "}"}], ",", 
           RowBox[{"{", 
            RowBox[{"Bp", ",", 
             RowBox[{
              RowBox[{"(", 
               RowBox[{"1", "-", "rB"}], ")"}], "*", "gpB"}], ",", 
             RowBox[{
              RowBox[{"(", 
               RowBox[{"1", "+", "rB"}], ")"}], "*", "gpB"}]}], "}"}], ",", 
           RowBox[{"{", 
            RowBox[{"S", ",", 
             RowBox[{
              RowBox[{"(", 
               RowBox[{"1", "-", "rS"}], ")"}], "*", "gS"}], ",", 
             RowBox[{
              RowBox[{"(", 
               RowBox[{"1", "+", "rS"}], ")"}], "*", "gS"}]}], "}"}], ",", 
           RowBox[{"{", 
            RowBox[{"Sp", ",", 
             RowBox[{
              RowBox[{"(", 
               RowBox[{"1", "-", "rS"}], ")"}], "*", "gpS"}], ",", 
             RowBox[{
              RowBox[{"(", 
               RowBox[{"1", "+", "rS"}], ")"}], "*", "gpS"}]}], "}"}]}], 
          "]"}], "+", 
         RowBox[{
          RowBox[{"(", 
           RowBox[{"NIntegrate", "[", 
            RowBox[{
             RowBox[{
              RowBox[{"f2", "[", 
               RowBox[{"gB", ",", "gS", ",", "alphaC"}], "]"}], "*", 
              RowBox[{"(", 
               RowBox[{
                RowBox[{"PF", "[", "alphaF", "]"}], "*", "PpF"}], ")"}]}], 
             ",", 
             RowBox[{"{", 
              RowBox[{"B", ",", 
               RowBox[{
                RowBox[{"(", 
                 RowBox[{"1", "-", "rB"}], ")"}], "*", "gB"}], ",", 
               RowBox[{
                RowBox[{"(", 
                 RowBox[{"1", "+", "rB"}], ")"}], "*", "gB"}]}], "}"}], ",", 
             RowBox[{"{", 
              RowBox[{"Bp", ",", 
               RowBox[{
                RowBox[{"(", 
                 RowBox[{"1", "-", "rB"}], ")"}], "*", "gpB"}], ",", 
               RowBox[{
                RowBox[{"(", 
                 RowBox[{"1", "+", "rB"}], ")"}], "*", "gpB"}]}], "}"}], ",", 
             RowBox[{"{", 
              RowBox[{"S", ",", 
               RowBox[{
                RowBox[{"(", 
                 RowBox[{"1", "-", "rS"}], ")"}], "*", "gS"}], ",", 
               RowBox[{
                RowBox[{"(", 
                 RowBox[{"1", "+", "rS"}], ")"}], "*", "gS"}]}], "}"}], ",", 
             RowBox[{"{", 
              RowBox[{"Sp", ",", 
               RowBox[{
                RowBox[{"(", 
                 RowBox[{"1", "-", "rS"}], ")"}], "*", "gpS"}], ",", 
               RowBox[{
                RowBox[{"(", 
                 RowBox[{"1", "+", "rS"}], ")"}], "*", "gpS"}]}], "}"}]}], 
            "]"}], ")"}], "*", 
          RowBox[{"(", 
           RowBox[{"W3", "[", 
            RowBox[{"gB", ",", "gS", ",", "alphaC", ",", "alphaF"}], "]"}], 
           ")"}]}], "-", "cC"}]}], ";", " ", 
       RowBox[{"(*", 
        RowBox[{
        "Fitness", " ", "gain", " ", "to", " ", "the", " ", "focal", " ", 
         "male", " ", "for", " ", "fixed", " ", "traits", " ", "values", " ", 
         "by", " ", "integrating", " ", "over", " ", "the", " ", "joint", " ",
          "distribution", " ", "of", " ", "traits"}], "*)"}], 
       "\[IndentingNewLine]", 
       RowBox[{
        RowBox[{"W1", "[", 
         RowBox[{"gB_", ",", "gS_", ",", "alphaC_", ",", "alphaF_"}], "]"}], ":=", 
        RowBox[{
         RowBox[{"NIntegrate", "[", 
          RowBox[{
           RowBox[{
            RowBox[{"(", 
             RowBox[{"f1", "[", 
              RowBox[{"gB", ",", "gS"}], "]"}], ")"}], "*", 
            RowBox[{"(", 
             RowBox[{
              RowBox[{
               RowBox[{"PC", "[", "alphaC", "]"}], "*", 
               RowBox[{"(", 
                RowBox[{"1", "-", "PpC"}], ")"}], "*", "V"}], "+", 
              RowBox[{
               RowBox[{"(", 
                RowBox[{"1", "-", 
                 RowBox[{"PC", "[", "alphaC", "]"}]}], ")"}], "*", 
               RowBox[{"(", 
                RowBox[{"1", "-", "PpC"}], ")"}], "*", 
               RowBox[{"(", 
                RowBox[{"V", "/", "2"}], ")"}]}], "-", 
              RowBox[{"cB", "*", 
               RowBox[{"(", 
                RowBox[{
                 RowBox[{"(", 
                  RowBox[{"gB", "-", "\[Theta]B"}], ")"}], "^", "2"}], 
                ")"}]}], "-", 
              RowBox[{"cS", "*", 
               RowBox[{"(", 
                RowBox[{"gS", "^", "2"}], ")"}]}]}], ")"}]}], ",", 
           RowBox[{"{", 
            RowBox[{"B", ",", 
             RowBox[{
              RowBox[{"(", 
               RowBox[{"1", "-", "rB"}], ")"}], "*", "gB"}], ",", 
             RowBox[{
              RowBox[{"(", 
               RowBox[{"1", "+", "rB"}], ")"}], "*", "gB"}]}], "}"}], ",", 
           RowBox[{"{", 
            RowBox[{"Bp", ",", 
             RowBox[{
              RowBox[{"(", 
               RowBox[{"1", "-", "rB"}], ")"}], "*", "gpB"}], ",", 
             RowBox[{
              RowBox[{"(", 
               RowBox[{"1", "+", "rB"}], ")"}], "*", "gpB"}]}], "}"}], ",", 
           RowBox[{"{", 
            RowBox[{"S", ",", 
             RowBox[{
              RowBox[{"(", 
               RowBox[{"1", "-", "rS"}], ")"}], "*", "gS"}], ",", 
             RowBox[{
              RowBox[{"(", 
               RowBox[{"1", "+", "rS"}], ")"}], "*", "gS"}]}], "}"}], ",", 
           RowBox[{"{", 
            RowBox[{"Sp", ",", 
             RowBox[{
              RowBox[{"(", 
               RowBox[{"1", "-", "rS"}], ")"}], "*", "gpS"}], ",", 
             RowBox[{
              RowBox[{"(", 
               RowBox[{"1", "+", "rS"}], ")"}], "*", "gpS"}]}], "}"}]}], 
          "]"}], "+", 
         RowBox[{
          RowBox[{"(", 
           RowBox[{"NIntegrate", "[", 
            RowBox[{
             RowBox[{
              RowBox[{"f1", "[", 
               RowBox[{"gB", ",", "gS"}], "]"}], "*", 
              RowBox[{"(", 
               RowBox[{
                RowBox[{"PC", "[", "alphaC", "]"}], "*", "PpC"}], ")"}]}], 
             ",", 
             RowBox[{"{", 
              RowBox[{"B", ",", 
               RowBox[{
                RowBox[{"(", 
                 RowBox[{"1", "-", "rB"}], ")"}], "*", "gB"}], ",", 
               RowBox[{
                RowBox[{"(", 
                 RowBox[{"1", "+", "rB"}], ")"}], "*", "gB"}]}], "}"}], ",", 
             RowBox[{"{", 
              RowBox[{"Bp", ",", 
               RowBox[{
                RowBox[{"(", 
                 RowBox[{"1", "-", "rB"}], ")"}], "*", "gpB"}], ",", 
               RowBox[{
                RowBox[{"(", 
                 RowBox[{"1", "+", "rB"}], ")"}], "*", "gpB"}]}], "}"}], ",", 
             RowBox[{"{", 
              RowBox[{"S", ",", 
               RowBox[{
                RowBox[{"(", 
                 RowBox[{"1", "-", "rS"}], ")"}], "*", "gS"}], ",", 
               RowBox[{
                RowBox[{"(", 
                 RowBox[{"1", "+", "rS"}], ")"}], "*", "gS"}]}], "}"}], ",", 
             RowBox[{"{", 
              RowBox[{"Sp", ",", 
               RowBox[{
                RowBox[{"(", 
                 RowBox[{"1", "-", "rS"}], ")"}], "*", "gpS"}], ",", 
               RowBox[{
                RowBox[{"(", 
                 RowBox[{"1", "+", "rS"}], ")"}], "*", "gpS"}]}], "}"}]}], 
            "]"}], ")"}], "*", 
          RowBox[{"(", 
           RowBox[{"W2", "[", 
            RowBox[{"gB", ",", "gS", ",", "alphaC", ",", "alphaF"}], "]"}], 
           ")"}]}]}]}], ";", " ", 
       RowBox[{"(*", 
        RowBox[{
        "Fitness", " ", "gain", " ", "to", " ", "the", " ", "focal", " ", 
         "male", " ", "by", " ", "integrating", " ", "over", " ", "the", " ", 
         "trait", " ", "distribution", " ", "of", " ", "the", " ", "focal", 
         " ", "and", " ", "opponent", " ", "males"}], "*)"}], 
       "\[IndentingNewLine]", 
       RowBox[{"PCPpC", "=", 
        RowBox[{"NIntegrate", "[", 
         RowBox[{
          RowBox[{
           RowBox[{"f1", "[", 
            RowBox[{"gB", ",", "gS"}], "]"}], "*", 
           RowBox[{"(", 
            RowBox[{
             RowBox[{"PC", "[", "alphaC", "]"}], "*", "PpC"}], ")"}]}], ",", 
          RowBox[{"{", 
           RowBox[{"B", ",", 
            RowBox[{
             RowBox[{"(", 
              RowBox[{"1", "-", "rB"}], ")"}], "*", "gB"}], ",", 
            RowBox[{
             RowBox[{"(", 
              RowBox[{"1", "+", "rB"}], ")"}], "*", "gB"}]}], "}"}], ",", 
          RowBox[{"{", 
           RowBox[{"Bp", ",", 
            RowBox[{
             RowBox[{"(", 
              RowBox[{"1", "-", "rB"}], ")"}], "*", "gpB"}], ",", 
            RowBox[{
             RowBox[{"(", 
              RowBox[{"1", "+", "rB"}], ")"}], "*", "gpB"}]}], "}"}], ",", 
          RowBox[{"{", 
           RowBox[{"S", ",", 
            RowBox[{
             RowBox[{"(", 
              RowBox[{"1", "-", "rS"}], ")"}], "*", "gS"}], ",", 
            RowBox[{
             RowBox[{"(", 
              RowBox[{"1", "+", "rS"}], ")"}], "*", "gS"}]}], "}"}], ",", 
          RowBox[{"{", 
           RowBox[{"Sp", ",", 
            RowBox[{
             RowBox[{"(", 
              RowBox[{"1", "-", "rS"}], ")"}], "*", "gpS"}], ",", 
            RowBox[{
             RowBox[{"(", 
              RowBox[{"1", "+", "rS"}], ")"}], "*", "gpS"}]}], "}"}]}], 
         "]"}]}], ";", " ", 
       RowBox[{"(*", 
        RowBox[{
        "Probability", " ", "that", " ", "both", " ", "males", " ", "seek", 
         " ", "escalation", " ", "to", " ", "a", " ", "contact"}], "*)"}], 
       "\[IndentingNewLine]", 
       RowBox[{"PFPpF", "=", 
        RowBox[{"NIntegrate", "[", 
         RowBox[{
          RowBox[{
           RowBox[{"f2", "[", 
            RowBox[{"gB", ",", "gS", ",", "alphaC"}], "]"}], "*", 
           RowBox[{"(", 
            RowBox[{
             RowBox[{"PF", "[", "alphaF", "]"}], "*", "PpF"}], ")"}]}], ",", 
          RowBox[{"{", 
           RowBox[{"B", ",", 
            RowBox[{
             RowBox[{"(", 
              RowBox[{"1", "-", "rB"}], ")"}], "*", "gB"}], ",", 
            RowBox[{
             RowBox[{"(", 
              RowBox[{"1", "+", "rB"}], ")"}], "*", "gB"}]}], "}"}], ",", 
          RowBox[{"{", 
           RowBox[{"Bp", ",", 
            RowBox[{
             RowBox[{"(", 
              RowBox[{"1", "-", "rB"}], ")"}], "*", "gpB"}], ",", 
            RowBox[{
             RowBox[{"(", 
              RowBox[{"1", "+", "rB"}], ")"}], "*", "gpB"}]}], "}"}], ",", 
          RowBox[{"{", 
           RowBox[{"S", ",", 
            RowBox[{
             RowBox[{"(", 
              RowBox[{"1", "-", "rS"}], ")"}], "*", "gS"}], ",", 
            RowBox[{
             RowBox[{"(", 
              RowBox[{"1", "+", "rS"}], ")"}], "*", "gS"}]}], "}"}], ",", 
          RowBox[{"{", 
           RowBox[{"Sp", ",", 
            RowBox[{
             RowBox[{"(", 
              RowBox[{"1", "-", "rS"}], ")"}], "*", "gpS"}], ",", 
            RowBox[{
             RowBox[{"(", 
              RowBox[{"1", "+", "rS"}], ")"}], "*", "gpS"}]}], "}"}]}], 
         "]"}]}], ";", " ", 
       RowBox[{"(*", 
        RowBox[{
        "Probability", " ", "that", " ", "both", " ", "males", " ", "seek", 
         " ", "escalation", " ", "to", " ", "a", " ", "full", " ", "fight"}], 
        "*)"}], "\[IndentingNewLine]", 
       RowBox[{"m1", "=", 
        RowBox[{
         RowBox[{"(", 
          RowBox[{
           RowBox[{"W1", "[", 
            RowBox[{
             RowBox[{"gB", "+", "y"}], ",", "gS", ",", "alphaC", ",", 
             "alphaF"}], "]"}], "-", 
           RowBox[{"W1", "[", 
            RowBox[{
             RowBox[{"gB", "-", "y"}], ",", "gS", ",", "alphaC", ",", 
             "alphaF"}], "]"}]}], ")"}], "/", 
         RowBox[{"(", 
          RowBox[{"2", "*", "y"}], ")"}]}]}], ";", " ", 
       RowBox[{"(*", 
        RowBox[{"Process", " ", "of", " ", "calculating", " ", "derivative"}],
         "*)"}], "\[IndentingNewLine]", 
       RowBox[{"m2", "=", 
        RowBox[{
         RowBox[{"(", 
          RowBox[{
           RowBox[{"W1", "[", 
            RowBox[{"gB", ",", 
             RowBox[{"gS", "+", "y"}], ",", "alphaC", ",", "alphaF"}], "]"}], 
           "-", 
           RowBox[{"W1", "[", 
            RowBox[{"gB", ",", 
             RowBox[{"gS", "-", "y"}], ",", "alphaC", ",", "alphaF"}], 
            "]"}]}], ")"}], "/", 
         RowBox[{"(", 
          RowBox[{"2", "*", "y"}], ")"}]}]}], ";", " ", 
       RowBox[{"(*", 
        RowBox[{"Process", " ", "of", " ", "calculating", " ", "derivative"}],
         "*)"}], "\[IndentingNewLine]", 
       RowBox[{"m3", "=", 
        RowBox[{
         RowBox[{"(", 
          RowBox[{
           RowBox[{"W1", "[", 
            RowBox[{"gB", ",", "gS", ",", 
             RowBox[{"alphaC", "+", "y"}], ",", "alphaF"}], "]"}], "-", 
           RowBox[{"W1", "[", 
            RowBox[{"gB", ",", "gS", ",", 
             RowBox[{"alphaC", "-", "y"}], ",", "alphaF"}], "]"}]}], ")"}], 
         "/", 
         RowBox[{"(", 
          RowBox[{"2", "*", "y"}], ")"}]}]}], ";", " ", 
       RowBox[{"(*", 
        RowBox[{"Process", " ", "of", " ", "calculating", " ", "derivative"}],
         "*)"}], "\[IndentingNewLine]", 
       RowBox[{"m4", "=", 
        RowBox[{
         RowBox[{"(", 
          RowBox[{
           RowBox[{"W1", "[", 
            RowBox[{"gB", ",", "gS", ",", "alphaC", ",", 
             RowBox[{"alphaF", "+", "y"}]}], "]"}], "-", 
           RowBox[{"W1", "[", 
            RowBox[{"gB", ",", "gS", ",", "alphaC", ",", 
             RowBox[{"alphaF", "-", "y"}]}], "]"}]}], ")"}], "/", 
         RowBox[{"(", 
          RowBox[{"2", "*", "y"}], ")"}]}]}], ";", " ", 
       RowBox[{"(*", 
        RowBox[{"Process", " ", "of", " ", "calculating", " ", "derivative"}],
         "*)"}], "\[IndentingNewLine]", 
       RowBox[{"gB", "=", 
        RowBox[{"gB", "+", 
         RowBox[{"q", "*", "m1"}]}]}], ";", " ", 
       RowBox[{"(*", 
        RowBox[{
        "Process", " ", "of", " ", "getting", " ", "equilibrium", " ", 
         "value"}], "*)"}], "\[IndentingNewLine]", 
       RowBox[{"gS", "=", 
        RowBox[{"gS", "+", 
         RowBox[{"q", "*", "m2"}]}]}], ";", " ", 
       RowBox[{"(*", 
        RowBox[{
        "Process", " ", "of", " ", "getting", " ", "equilibrium", " ", 
         "value"}], "*)"}], "\[IndentingNewLine]", 
       RowBox[{"alphaC", "=", 
        RowBox[{"alphaC", "+", 
         RowBox[{"q", "*", "m3"}]}]}], ";", " ", 
       RowBox[{"(*", 
        RowBox[{
        "Process", " ", "of", " ", "getting", " ", "equilibrium", " ", 
         "value"}], "*)"}], "\[IndentingNewLine]", 
       RowBox[{"alphaF", "=", 
        RowBox[{"alphaF", "+", 
         RowBox[{"q", "*", "m4"}]}]}], ";", " ", 
       RowBox[{"(*", 
        RowBox[{
        "Process", " ", "of", " ", "getting", " ", "equilibrium", " ", 
         "value"}], "*)"}], "\[IndentingNewLine]", 
       RowBox[{"AppendTo", "[", 
        RowBox[{"h1", ",", "gB"}], "]"}], ";", 
       RowBox[{"AppendTo", "[", 
        RowBox[{"h2", ",", "gS"}], "]"}], ";", 
       RowBox[{"AppendTo", "[", 
        RowBox[{"h3", ",", "alphaC"}], "]"}], ";", 
       RowBox[{"AppendTo", "[", 
        RowBox[{"h4", ",", "alphaF"}], "]"}], ";", 
       RowBox[{"AppendTo", "[", 
        RowBox[{"h5", ",", "PCPpC"}], "]"}], ";", 
       RowBox[{"AppendTo", "[", 
        RowBox[{"h6", ",", "PFPpF"}], "]"}]}]}], "]"}], ";"}], 
   "\[IndentingNewLine]", "h1", "\[IndentingNewLine]", "h2", 
   "\[IndentingNewLine]", "h3", " ", "\[IndentingNewLine]", "h4", 
   "\[IndentingNewLine]", "h5", "\[IndentingNewLine]", "h6", 
   "\[IndentingNewLine]", 
   RowBox[{"ClearAll", "[", "\"\<Global`*\>\"", "]"}], "\[IndentingNewLine]", 
   "\[IndentingNewLine]"}]}]], "Input",
 CellChangeTimes->CompressedData["
1:eJwlzn0s1AEcBnDObTLX3ISby7tw7uYk6tJkdxgylh11dUdtwqR0ZM3LyLqi
DLXl1t3qbqG6vHXXqvMWddSOP7ROtXWMltWMi8jENR39nl9/fPf54/tsz+Of
IxXmUezs7GKJg4nuR283by0K4mofkKqqlVq4j7pJavyg0CkI731P6IXmVg97
JWHyiypneNk84Qa1wkXSMx1iFmSZL5BqBphRkLudSVpAj1h/Tai8k/RfV36k
gVDYWEkq82UXGglztX4XYZq5I5LrsSQwzT3eD5OTLx2Cp2ZE8fCttOYInM6g
pMK2nqh0yGTqxHCqW5ML67a+kfJsxeegVcgohdEvY8pg8R9LE8zbCJVD84JI
AenCVBWM4ASp4Z7m7YfQeLBTC4X06h7IzqcYYEMrZRyGpVfMw25eyE+4W7a2
DG05ljXoalh2CMcOL/ou+LFPwoDShrNeMM5P5A9XfWYPwJTy3hho1skT4C1B
fBI0DaxIyH/MaC5U9qsKYOl53wr4pP9GNQyWaEgL9IorkP1bJIfleTFKyNRn
aqAxgBYQQciIqg+E1FojFx6u2xkOWS7l3ifQn0bnwNX12XA4X7VIelPYGA35
NDnpSIOAD786WUk9CxlJkOc6UAIb1Zr7ZE4d2gKtrmVdMHtoWg9Nzi1DUB3m
PgwLLX3voc+1IupJQo3P9R3weXApDXq9S2NAru00qagmIBAObDiGwRxPl8Pw
7hdOLLQMH4uDnSULGXBqZi4Lfn6aWQ8T9SFNcNY22AbHipPaYb0bRwdVcusz
KOtS6+Fkb+EraOgTvyF7nEdG4d6RxHFYOfZoE3bzHf5CbwsrRIzdjlQ2nBpL
kUBaz2A2LBJHrkD1dNYmHP8lc5IQOnyaIK3Kv8qDcml6NPxhGrOfDFoSHG/3
oMJ/IKLE8w==
  "],ExpressionUUID->"fe7c1363-b22e-49de-85fc-8b04bfc4396f"],

Cell[BoxData[
 RowBox[{
  RowBox[{"(*", 
   RowBox[{"For", " ", "honest", " ", "signal", " ", "scenario"}], "*)"}], 
  "\[IndentingNewLine]", 
  RowBox[{
   RowBox[{
    RowBox[{"V", "=", ".7"}], ";", " ", 
    RowBox[{"(*", 
     RowBox[{"Value", " ", "of", " ", "resource"}], "*)"}], 
    "\[IndentingNewLine]", 
    RowBox[{"cL", "=", ".7"}], ";", 
    RowBox[{"(*", 
     RowBox[{"Cost", " ", "of", " ", "losing", " ", "a", " ", "figh"}], 
     "*)"}], "\[IndentingNewLine]", 
    RowBox[{"rB", "=", ".4"}], ";", 
    RowBox[{"(*", 
     RowBox[{
     "Extent", " ", "of", " ", "environmentally", " ", "induced", " ", 
      "variation", " ", "in", " ", "body", " ", "size"}], "*)"}], 
    "\[IndentingNewLine]", 
    RowBox[{"rS", "=", ".1"}], ";", 
    RowBox[{"(*", 
     RowBox[{
     "Extent", " ", "of", " ", "environmentally", " ", "induced", " ", 
      "variation", " ", "in", " ", "signal", " ", "size"}], "*)"}], 
    "\[IndentingNewLine]", 
    RowBox[{"cB", "=", ".15"}], ";", 
    RowBox[{"(*", 
     RowBox[{
     "Cost", " ", "coefficient", " ", "for", " ", "deviating", " ", "from", 
      " ", "ecologically", " ", "optimal", " ", "body", " ", "size"}], "*)"}],
     "\[IndentingNewLine]", 
    RowBox[{"cS", "=", ".03"}], ";", 
    RowBox[{"(*", 
     RowBox[{"Signal", " ", "cost", " ", "coefficient"}], "*)"}], 
    "\[IndentingNewLine]", 
    RowBox[{"\[Theta]B", "=", "1.5"}], ";", 
    RowBox[{"(*", 
     RowBox[{"Ecologically", " ", "optimal", " ", "body", " ", "siz"}], 
     "*)"}], "\[IndentingNewLine]", 
    RowBox[{"y", "=", ".001"}], ";"}], "\[IndentingNewLine]", 
   RowBox[{
    RowBox[{"q", "=", ".5"}], ";", 
    RowBox[{"(*", 
     RowBox[{"step", " ", "length"}], "*)"}], "\[IndentingNewLine]", 
    RowBox[{"alphaC", "=", ".1"}], ";", 
    RowBox[{"(*", 
     RowBox[{
     "Initial", " ", "tendency", " ", "to", " ", "escalate", " ", 
      "interactions", " ", "to", " ", "physical", " ", "contact", " ", "for", 
      " ", "focal", " ", "male"}], "*)"}], "\[IndentingNewLine]", 
    RowBox[{"alphaF", "=", ".1"}], ";", 
    RowBox[{"(*", 
     RowBox[{
     "Initial", " ", "tendency", " ", "to", " ", "escalate", " ", 
      "interactions", " ", "to", " ", "a", " ", "full", " ", "figh", " ", 
      "for", " ", "focal", " ", "male"}], "*)"}], "\[IndentingNewLine]", 
    RowBox[{"gB", "=", "1.5"}], ";", 
    RowBox[{"(*", 
     RowBox[{
     "Initial", " ", "body", " ", "size", " ", "for", " ", "focal", " ", 
      "male"}], "*)"}], "\[IndentingNewLine]", 
    RowBox[{"gS", "=", ".1"}], ";", " ", 
    RowBox[{"(*", 
     RowBox[{
     "Initial", " ", "signal", " ", "size", " ", "foir", " ", "focal", " ", 
      "male"}], "*)"}], " ", "\[IndentingNewLine]", 
    RowBox[{"\[Delta]C", "=", ".5"}], ";", " ", 
    RowBox[{"(*", 
     RowBox[{
     "Extent", " ", "to", " ", "which", " ", "perceived", " ", "fighting", 
      " ", "ability", " ", "influences", " ", "decision", " ", "to", " ", 
      "escalate", " ", "to", " ", "physical", " ", "contact"}], "*)"}], 
    "\[IndentingNewLine]", 
    RowBox[{"\[Delta]F", "=", "1"}], ";", " ", 
    RowBox[{"(*", 
     RowBox[{
     "Extent", " ", "to", " ", "which", " ", "actual", " ", "fighting", " ", 
      "ability", " ", "influences", " ", "decision", " ", "to", " ", 
      "escalate", " ", "to", " ", "full", " ", "fight"}], "*)"}], 
    "\[IndentingNewLine]", 
    RowBox[{"\[Delta]W", "=", "1"}], ";", 
    RowBox[{"(*", 
     RowBox[{
     "Extent", " ", "to", " ", "which", " ", "actual", " ", "fighting", " ", 
      "ability", " ", "influences", " ", "the", " ", "outcome", " ", "of", 
      " ", "fight"}], "*)"}], "\[IndentingNewLine]", 
    RowBox[{"cC", "=", ".3"}], ";", " ", 
    RowBox[{"(*", 
     RowBox[{
     "Fixed", " ", "cost", " ", "of", " ", "escalating", " ", "to", " ", 
      "physical", " ", "contact"}], "*)"}], "\[IndentingNewLine]", 
    RowBox[{"h1", "=", 
     RowBox[{"{", "}"}]}], ";"}], "\[IndentingNewLine]", 
   RowBox[{
    RowBox[{"h2", "=", 
     RowBox[{"{", "}"}]}], ";"}], "\[IndentingNewLine]", 
   RowBox[{
    RowBox[{"h3", "=", 
     RowBox[{"{", "}"}]}], ";"}], " ", "\[IndentingNewLine]", 
   RowBox[{
    RowBox[{"h4", "=", 
     RowBox[{"{", "}"}]}], ";"}], "\[IndentingNewLine]", 
   RowBox[{
    RowBox[{"h5", "=", 
     RowBox[{"{", "}"}]}], ";"}], "\[IndentingNewLine]", 
   RowBox[{
    RowBox[{"h6", "=", 
     RowBox[{"{", "}"}]}], ";"}], "\[IndentingNewLine]", 
   RowBox[{
    RowBox[{"For", "[", 
     RowBox[{
      RowBox[{"t", "=", "0"}], ",", 
      RowBox[{"t", "<=", "50000"}], ",", 
      RowBox[{"t", "++"}], ",", " ", 
      RowBox[{"(*", 
       RowBox[{
       "Loop", " ", "for", " ", "calculating", " ", "equlibrium", " ", 
        "values", " ", "for", " ", "evolving", " ", "traits", " ", 
        "according", " ", "to", " ", "adaptive", " ", "dynamic", " ", 
        "approach"}], "*)"}], "\[IndentingNewLine]", 
      RowBox[{
       RowBox[{"gpB", "=", "gB"}], ";", " ", 
       RowBox[{"(*", 
        RowBox[{
        "gpB", " ", "is", " ", "body", " ", "size", " ", "for", " ", 
         "opponent"}], "*)"}], "\[IndentingNewLine]", 
       RowBox[{"gpS", "=", "gS"}], ";", " ", 
       RowBox[{"(*", 
        RowBox[{
        "gpS", " ", "is", " ", "signal", " ", "size", " ", "for", " ", 
         "opponent"}], "*)"}], "\[IndentingNewLine]", 
       RowBox[{"alphaCp", "=", "alphaC"}], ";", " ", 
       RowBox[{"(*", 
        RowBox[{
        "alphaCp", " ", "is", " ", "tendency", " ", "to", " ", "escalate", 
         " ", "interactions", " ", "to", " ", "physical", " ", "contact", " ",
          "for", " ", "opponent"}], "*)"}], "\[IndentingNewLine]", 
       RowBox[{"alphaFp", "=", "alphaF"}], ";", " ", 
       RowBox[{"(*", 
        RowBox[{
        "alphaFp", " ", "is", " ", "tendency", " ", "to", " ", "escalate", 
         " ", "interactions", " ", "to", " ", "a", " ", "full", " ", "figh", 
         " ", "for", " ", "opponent"}], "*)"}], "\[IndentingNewLine]", 
       RowBox[{"FP", "=", 
        RowBox[{
         RowBox[{"(", 
          RowBox[{"1", "+", "S"}], ")"}], "*", "B"}]}], ";", " ", 
       RowBox[{"(*", 
        RowBox[{
         RowBox[{"male", "\[CloseCurlyQuote]"}], "s", " ", "perceived", " ", 
         "fighting", " ", "ability", " ", "according", " ", "to", " ", "body",
          " ", "sise", " ", 
         RowBox[{"(", "B", ")"}], " ", "and", " ", "signal", " ", "size", " ", 
         RowBox[{"(", "S", ")"}]}], "*)"}], "\[IndentingNewLine]", 
       RowBox[{"FpP", "=", 
        RowBox[{
         RowBox[{"(", 
          RowBox[{"1", "+", "Sp"}], ")"}], "*", "Bp"}]}], ";", " ", 
       RowBox[{"(*", 
        RowBox[{
         RowBox[{"opponent", "\[CloseCurlyQuote]"}], "s", " ", "perceived", 
         " ", "fighting", " ", "ability", " ", "according", " ", "to", " ", 
         "body", " ", "sise", " ", 
         RowBox[{"(", "Bp", ")"}], " ", "and", " ", "signal", " ", "size", 
         " ", 
         RowBox[{"(", "Sp", ")"}]}], "*)"}], "\[IndentingNewLine]", 
       RowBox[{"FA", "=", 
        RowBox[{
         RowBox[{"(", 
          RowBox[{"1", "+", "S"}], ")"}], "*", "B"}]}], ";", " ", 
       RowBox[{"(*", 
        RowBox[{
         RowBox[{"male", "\[CloseCurlyQuote]"}], "s", " ", "actual", " ", 
         "fighting", " ", "ability", " ", "according", " ", "to", " ", "body",
          " ", "sise", " ", 
         RowBox[{"(", "B", ")"}], " ", "and", " ", "signal", " ", "size", " ", 
         RowBox[{"(", "S", ")"}]}], "*)"}], "\[IndentingNewLine]", 
       RowBox[{"FpA", "=", 
        RowBox[{
         RowBox[{"(", 
          RowBox[{"1", "+", "Sp"}], ")"}], "*", "Bp"}]}], ";", " ", 
       RowBox[{"(*", 
        RowBox[{
         RowBox[{"opponent", "\[CloseCurlyQuote]"}], "s", " ", "actual", " ", 
         "fighting", " ", "ability", " ", "according", " ", "to", " ", "body",
          " ", "sise", " ", 
         RowBox[{"(", "Bp", ")"}], " ", "and", " ", "signal", " ", "size", 
         " ", 
         RowBox[{"(", "Sp", ")"}]}], "*)"}], "\[IndentingNewLine]", 
       RowBox[{
        RowBox[{"PC", "[", "alphaC_", "]"}], ":=", 
        RowBox[{"1", "/", 
         RowBox[{"(", 
          RowBox[{"1", "+", 
           RowBox[{
            RowBox[{"Exp", "[", 
             RowBox[{"-", "alphaC"}], "]"}], "*", 
            RowBox[{"(", 
             RowBox[{
              RowBox[{"(", 
               RowBox[{"FpP", "/", "FP"}], ")"}], "^", "\[Delta]C"}], 
             ")"}]}]}], ")"}]}]}], ";", 
       RowBox[{"(*", 
        RowBox[{
         RowBox[{
          RowBox[{
           RowBox[{"the", " ", "focal", " ", "male"}], "\[CloseCurlyQuote]"}],
           "s", " ", "probability", " ", "of", " ", "seeking", " ", 
          "escalation", " ", "to", " ", "low"}], "-", 
         RowBox[{"intensity", " ", "physical", " ", "contact"}]}], "*)"}], 
       "\[IndentingNewLine]", 
       RowBox[{"PpC", "=", 
        RowBox[{"1", "/", 
         RowBox[{"(", 
          RowBox[{"1", "+", 
           RowBox[{
            RowBox[{"Exp", "[", 
             RowBox[{"-", "alphaCp"}], "]"}], "*", 
            RowBox[{"(", 
             RowBox[{
              RowBox[{"(", 
               RowBox[{"FP", "/", "FpP"}], ")"}], "^", "\[Delta]C"}], 
             ")"}]}]}], ")"}]}]}], ";", " ", 
       RowBox[{"(*", 
        RowBox[{
         RowBox[{
          RowBox[{
           RowBox[{"the", " ", "opponent"}], "\[CloseCurlyQuote]"}], "s", " ",
           "probability", " ", "of", " ", "seeking", " ", "escalation", " ", 
          "to", " ", "low"}], "-", 
         RowBox[{"intensity", " ", "physical", " ", "contact"}]}], "*)"}], 
       "\[IndentingNewLine]", 
       RowBox[{
        RowBox[{"PF", "[", "alphaF_", "]"}], ":=", 
        RowBox[{"1", "/", 
         RowBox[{"(", 
          RowBox[{"1", "+", 
           RowBox[{
            RowBox[{"Exp", "[", 
             RowBox[{"-", "alphaF"}], "]"}], "*", 
            RowBox[{"(", 
             RowBox[{
              RowBox[{"(", 
               RowBox[{"FpA", "/", "FA"}], ")"}], "^", "\[Delta]F"}], 
             ")"}]}]}], ")"}]}]}], ";", 
       RowBox[{"(*", 
        RowBox[{
         RowBox[{
          RowBox[{"the", " ", "focal", " ", "male"}], "\[CloseCurlyQuote]"}], 
         "s", " ", "probability", " ", "of", " ", "seeking", " ", 
         "escalation", " ", "to", " ", "a", " ", "full", " ", "fight"}], 
        "*)"}], "\[IndentingNewLine]", 
       RowBox[{"PpF", "=", 
        RowBox[{"1", "/", 
         RowBox[{"(", 
          RowBox[{"1", "+", 
           RowBox[{
            RowBox[{"Exp", "[", 
             RowBox[{"-", "alphaFp"}], "]"}], "*", 
            RowBox[{"(", 
             RowBox[{
              RowBox[{"(", 
               RowBox[{"FA", "/", "FpA"}], ")"}], "^", "\[Delta]F"}], 
             ")"}]}]}], ")"}]}]}], ";", " ", 
       RowBox[{"(*", 
        RowBox[{
         RowBox[{
          RowBox[{"the", " ", "opponent"}], "\[CloseCurlyQuote]"}], "s", " ", 
         "probability", " ", "of", " ", "seeking", " ", "escalation", " ", 
         "to", " ", "a", " ", "full", " ", "fight"}], "*)"}], 
       "\[IndentingNewLine]", 
       RowBox[{"PW", "=", 
        RowBox[{"1", "/", 
         RowBox[{"(", 
          RowBox[{"1", "+", 
           RowBox[{"(", 
            RowBox[{
             RowBox[{"(", 
              RowBox[{"FpA", "/", "FA"}], ")"}], "^", "\[Delta]W"}], ")"}]}], 
          ")"}]}]}], ";", "  ", 
       RowBox[{"(*", 
        RowBox[{
        "Probability", " ", "that", " ", "the", " ", "focal", " ", "male", 
         " ", "wins", " ", "the", " ", "fight"}], "*)"}], 
       "\[IndentingNewLine]", 
       RowBox[{
        RowBox[{"f1", "[", 
         RowBox[{"gB_", ",", "gS_"}], "]"}], ":=", 
        RowBox[{
         RowBox[{"(", "1", ")"}], "/", 
         RowBox[{"(", 
          RowBox[{"16", "*", 
           RowBox[{"(", 
            RowBox[{"rB", "^", "2"}], ")"}], "*", 
           RowBox[{"(", 
            RowBox[{"rS", "^", "2"}], ")"}], "*", "gB", "*", "gS", "*", "gpB",
            "*", "gpS"}], ")"}]}]}], ";", " ", 
       RowBox[{"(*", 
        RowBox[{
        "Probability", " ", "density", " ", "function", " ", "for", " ", 
         "the", " ", "joint", " ", "distribution", " ", "of", " ", "all", " ",
          "traits"}], " ", "*)"}], "\[IndentingNewLine]", 
       RowBox[{
        RowBox[{"f2", "[", 
         RowBox[{"gB_", ",", "gS_", ",", "alphaC_"}], "]"}], ":=", 
        RowBox[{
         RowBox[{"(", 
          RowBox[{
           RowBox[{"f1", "[", 
            RowBox[{"gB", ",", "gS"}], "]"}], "*", 
           RowBox[{"PC", "[", "alphaC", "]"}], "*", "PpC"}], ")"}], "/", 
         RowBox[{"(", 
          RowBox[{"NIntegrate", "[", 
           RowBox[{
            RowBox[{
             RowBox[{"f1", "[", 
              RowBox[{"gB", ",", "gS"}], "]"}], "*", 
             RowBox[{"PC", "[", "alphaC", "]"}], "*", "PpC"}], ",", 
            RowBox[{"{", 
             RowBox[{"B", ",", 
              RowBox[{
               RowBox[{"(", 
                RowBox[{"1", "-", "rB"}], ")"}], "*", "gB"}], ",", 
              RowBox[{
               RowBox[{"(", 
                RowBox[{"1", "+", "rB"}], ")"}], "*", "gB"}]}], "}"}], ",", 
            RowBox[{"{", 
             RowBox[{"Bp", ",", 
              RowBox[{
               RowBox[{"(", 
                RowBox[{"1", "-", "rB"}], ")"}], "*", "gpB"}], ",", 
              RowBox[{
               RowBox[{"(", 
                RowBox[{"1", "+", "rB"}], ")"}], "*", "gpB"}]}], "}"}], ",", 
            RowBox[{"{", 
             RowBox[{"S", ",", 
              RowBox[{
               RowBox[{"(", 
                RowBox[{"1", "-", "rS"}], ")"}], "*", "gS"}], ",", 
              RowBox[{
               RowBox[{"(", 
                RowBox[{"1", "+", "rS"}], ")"}], "*", "gS"}]}], "}"}], ",", 
            RowBox[{"{", 
             RowBox[{"Sp", ",", 
              RowBox[{
               RowBox[{"(", 
                RowBox[{"1", "-", "rS"}], ")"}], "*", "gpS"}], ",", 
              RowBox[{
               RowBox[{"(", 
                RowBox[{"1", "+", "rS"}], ")"}], "*", "gpS"}]}], "}"}]}], 
           "]"}], ")"}]}]}], ";", " ", 
       RowBox[{"(*", 
        RowBox[{
        "Joint", " ", "probability", " ", "density", " ", "function", " ", 
         "of", " ", "male", " ", "traits", " ", "in", " ", "Stage", " ", 
         "2"}], "*)"}], "\[IndentingNewLine]", 
       RowBox[{
        RowBox[{"f3", "[", 
         RowBox[{"gB_", ",", "gS_", ",", "alphaC_", ",", "alphaF_"}], "]"}], ":=", 
        RowBox[{
         RowBox[{"(", 
          RowBox[{
           RowBox[{"f2", "[", 
            RowBox[{"gB", ",", "gS", ",", "alphaC"}], "]"}], "*", 
           RowBox[{"PF", "[", "alphaF", "]"}], "*", "PpF"}], ")"}], "/", 
         RowBox[{"(", 
          RowBox[{"NIntegrate", "[", 
           RowBox[{
            RowBox[{
             RowBox[{"f2", "[", 
              RowBox[{"gB", ",", "gS", ",", "alphaC"}], "]"}], "*", 
             RowBox[{"PF", "[", "alphaF", "]"}], "*", "PpF"}], ",", 
            RowBox[{"{", 
             RowBox[{"B", ",", 
              RowBox[{
               RowBox[{"(", 
                RowBox[{"1", "-", "rB"}], ")"}], "*", "gB"}], ",", 
              RowBox[{
               RowBox[{"(", 
                RowBox[{"1", "+", "rB"}], ")"}], "*", "gB"}]}], "}"}], ",", 
            RowBox[{"{", 
             RowBox[{"Bp", ",", 
              RowBox[{
               RowBox[{"(", 
                RowBox[{"1", "-", "rB"}], ")"}], "*", "gpB"}], ",", 
              RowBox[{
               RowBox[{"(", 
                RowBox[{"1", "+", "rB"}], ")"}], "*", "gpB"}]}], "}"}], ",", 
            RowBox[{"{", 
             RowBox[{"S", ",", 
              RowBox[{
               RowBox[{"(", 
                RowBox[{"1", "-", "rS"}], ")"}], "*", "gS"}], ",", 
              RowBox[{
               RowBox[{"(", 
                RowBox[{"1", "+", "rS"}], ")"}], "*", "gS"}]}], "}"}], ",", 
            RowBox[{"{", 
             RowBox[{"Sp", ",", 
              RowBox[{
               RowBox[{"(", 
                RowBox[{"1", "-", "rS"}], ")"}], "*", "gpS"}], ",", 
              RowBox[{
               RowBox[{"(", 
                RowBox[{"1", "+", "rS"}], ")"}], "*", "gpS"}]}], "}"}]}], 
           "]"}], ")"}]}]}], ";", " ", 
       RowBox[{"(*", 
        RowBox[{
        "Joint", " ", "probability", " ", "density", " ", "of", " ", "all", 
         " ", "traits", " ", "in", " ", "Stage", " ", "3"}], "*)"}], 
       "\[IndentingNewLine]", 
       RowBox[{
        RowBox[{"W3", "[", 
         RowBox[{"gB_", ",", "gS_", ",", "alphaC_", ",", "alphaF_"}], "]"}], ":=", 
        RowBox[{"NIntegrate", "[", 
         RowBox[{
          RowBox[{
           RowBox[{"f3", "[", 
            RowBox[{"gB", ",", "gS", ",", "alphaC", ",", "alphaF"}], "]"}], 
           "*", 
           RowBox[{"(", 
            RowBox[{
             RowBox[{"PW", "*", "V"}], "-", 
             RowBox[{
              RowBox[{"(", 
               RowBox[{"1", "-", "PW"}], ")"}], "*", "cL"}]}], ")"}]}], ",", 
          RowBox[{"{", 
           RowBox[{"B", ",", 
            RowBox[{
             RowBox[{"(", 
              RowBox[{"1", "-", "rB"}], ")"}], "*", "gB"}], ",", 
            RowBox[{
             RowBox[{"(", 
              RowBox[{"1", "+", "rB"}], ")"}], "*", "gB"}]}], "}"}], ",", 
          RowBox[{"{", 
           RowBox[{"Bp", ",", 
            RowBox[{
             RowBox[{"(", 
              RowBox[{"1", "-", "rB"}], ")"}], "*", "gpB"}], ",", 
            RowBox[{
             RowBox[{"(", 
              RowBox[{"1", "+", "rB"}], ")"}], "*", "gpB"}]}], "}"}], ",", 
          RowBox[{"{", 
           RowBox[{"S", ",", 
            RowBox[{
             RowBox[{"(", 
              RowBox[{"1", "-", "rS"}], ")"}], "*", "gS"}], ",", 
            RowBox[{
             RowBox[{"(", 
              RowBox[{"1", "+", "rS"}], ")"}], "*", "gS"}]}], "}"}], ",", 
          RowBox[{"{", 
           RowBox[{"Sp", ",", 
            RowBox[{
             RowBox[{"(", 
              RowBox[{"1", "-", "rS"}], ")"}], "*", "gpS"}], ",", 
            RowBox[{
             RowBox[{"(", 
              RowBox[{"1", "+", "rS"}], ")"}], "*", "gpS"}]}], "}"}]}], 
         "]"}]}], ";", "\[IndentingNewLine]", 
       RowBox[{
        RowBox[{"W2", "[", 
         RowBox[{"gB_", ",", "gS_", ",", "alphaC_", ",", "alphaF_"}], "]"}], ":=", 
        RowBox[{
         RowBox[{"NIntegrate", "[", 
          RowBox[{
           RowBox[{
            RowBox[{"f2", "[", 
             RowBox[{"gB", ",", "gS", ",", "alphaC"}], "]"}], "*", 
            RowBox[{"(", 
             RowBox[{
              RowBox[{
               RowBox[{"PF", "[", "alphaF", "]"}], "*", 
               RowBox[{"(", 
                RowBox[{"1", "-", "PpF"}], ")"}], "*", "V"}], "+", 
              RowBox[{
               RowBox[{"(", 
                RowBox[{"1", "-", 
                 RowBox[{"PF", "[", "alphaF", "]"}]}], ")"}], "*", 
               RowBox[{"(", 
                RowBox[{"1", "-", "PpF"}], ")"}], "*", 
               RowBox[{"(", 
                RowBox[{"V", "/", "2"}], ")"}]}]}], ")"}]}], ",", 
           RowBox[{"{", 
            RowBox[{"B", ",", 
             RowBox[{
              RowBox[{"(", 
               RowBox[{"1", "-", "rB"}], ")"}], "*", "gB"}], ",", 
             RowBox[{
              RowBox[{"(", 
               RowBox[{"1", "+", "rB"}], ")"}], "*", "gB"}]}], "}"}], ",", 
           RowBox[{"{", 
            RowBox[{"Bp", ",", 
             RowBox[{
              RowBox[{"(", 
               RowBox[{"1", "-", "rB"}], ")"}], "*", "gpB"}], ",", 
             RowBox[{
              RowBox[{"(", 
               RowBox[{"1", "+", "rB"}], ")"}], "*", "gpB"}]}], "}"}], ",", 
           RowBox[{"{", 
            RowBox[{"S", ",", 
             RowBox[{
              RowBox[{"(", 
               RowBox[{"1", "-", "rS"}], ")"}], "*", "gS"}], ",", 
             RowBox[{
              RowBox[{"(", 
               RowBox[{"1", "+", "rS"}], ")"}], "*", "gS"}]}], "}"}], ",", 
           RowBox[{"{", 
            RowBox[{"Sp", ",", 
             RowBox[{
              RowBox[{"(", 
               RowBox[{"1", "-", "rS"}], ")"}], "*", "gpS"}], ",", 
             RowBox[{
              RowBox[{"(", 
               RowBox[{"1", "+", "rS"}], ")"}], "*", "gpS"}]}], "}"}]}], 
          "]"}], "+", 
         RowBox[{
          RowBox[{"(", 
           RowBox[{"NIntegrate", "[", 
            RowBox[{
             RowBox[{
              RowBox[{"f2", "[", 
               RowBox[{"gB", ",", "gS", ",", "alphaC"}], "]"}], "*", 
              RowBox[{"(", 
               RowBox[{
                RowBox[{"PF", "[", "alphaF", "]"}], "*", "PpF"}], ")"}]}], 
             ",", 
             RowBox[{"{", 
              RowBox[{"B", ",", 
               RowBox[{
                RowBox[{"(", 
                 RowBox[{"1", "-", "rB"}], ")"}], "*", "gB"}], ",", 
               RowBox[{
                RowBox[{"(", 
                 RowBox[{"1", "+", "rB"}], ")"}], "*", "gB"}]}], "}"}], ",", 
             RowBox[{"{", 
              RowBox[{"Bp", ",", 
               RowBox[{
                RowBox[{"(", 
                 RowBox[{"1", "-", "rB"}], ")"}], "*", "gpB"}], ",", 
               RowBox[{
                RowBox[{"(", 
                 RowBox[{"1", "+", "rB"}], ")"}], "*", "gpB"}]}], "}"}], ",", 
             RowBox[{"{", 
              RowBox[{"S", ",", 
               RowBox[{
                RowBox[{"(", 
                 RowBox[{"1", "-", "rS"}], ")"}], "*", "gS"}], ",", 
               RowBox[{
                RowBox[{"(", 
                 RowBox[{"1", "+", "rS"}], ")"}], "*", "gS"}]}], "}"}], ",", 
             RowBox[{"{", 
              RowBox[{"Sp", ",", 
               RowBox[{
                RowBox[{"(", 
                 RowBox[{"1", "-", "rS"}], ")"}], "*", "gpS"}], ",", 
               RowBox[{
                RowBox[{"(", 
                 RowBox[{"1", "+", "rS"}], ")"}], "*", "gpS"}]}], "}"}]}], 
            "]"}], ")"}], "*", 
          RowBox[{"(", 
           RowBox[{"W3", "[", 
            RowBox[{"gB", ",", "gS", ",", "alphaC", ",", "alphaF"}], "]"}], 
           ")"}]}], "-", "cC"}]}], ";", " ", 
       RowBox[{"(*", 
        RowBox[{
        "Fitness", " ", "gain", " ", "to", " ", "the", " ", "focal", " ", 
         "male", " ", "for", " ", "fixed", " ", "traits", " ", "values", " ", 
         "by", " ", "integrating", " ", "over", " ", "the", " ", "joint", " ",
          "distribution", " ", "of", " ", "traits"}], "*)"}], 
       "\[IndentingNewLine]", 
       RowBox[{
        RowBox[{"W1", "[", 
         RowBox[{"gB_", ",", "gS_", ",", "alphaC_", ",", "alphaF_"}], "]"}], ":=", 
        RowBox[{
         RowBox[{"NIntegrate", "[", 
          RowBox[{
           RowBox[{
            RowBox[{"(", 
             RowBox[{"f1", "[", 
              RowBox[{"gB", ",", "gS"}], "]"}], ")"}], "*", 
            RowBox[{"(", 
             RowBox[{
              RowBox[{
               RowBox[{"PC", "[", "alphaC", "]"}], "*", 
               RowBox[{"(", 
                RowBox[{"1", "-", "PpC"}], ")"}], "*", "V"}], "+", 
              RowBox[{
               RowBox[{"(", 
                RowBox[{"1", "-", 
                 RowBox[{"PC", "[", "alphaC", "]"}]}], ")"}], "*", 
               RowBox[{"(", 
                RowBox[{"1", "-", "PpC"}], ")"}], "*", 
               RowBox[{"(", 
                RowBox[{"V", "/", "2"}], ")"}]}], "-", 
              RowBox[{"cB", "*", 
               RowBox[{"(", 
                RowBox[{
                 RowBox[{"(", 
                  RowBox[{"gB", "-", "\[Theta]B"}], ")"}], "^", "2"}], 
                ")"}]}], "-", 
              RowBox[{"cS", "*", 
               RowBox[{"(", 
                RowBox[{"gS", "^", "2"}], ")"}]}]}], ")"}]}], ",", 
           RowBox[{"{", 
            RowBox[{"B", ",", 
             RowBox[{
              RowBox[{"(", 
               RowBox[{"1", "-", "rB"}], ")"}], "*", "gB"}], ",", 
             RowBox[{
              RowBox[{"(", 
               RowBox[{"1", "+", "rB"}], ")"}], "*", "gB"}]}], "}"}], ",", 
           RowBox[{"{", 
            RowBox[{"Bp", ",", 
             RowBox[{
              RowBox[{"(", 
               RowBox[{"1", "-", "rB"}], ")"}], "*", "gpB"}], ",", 
             RowBox[{
              RowBox[{"(", 
               RowBox[{"1", "+", "rB"}], ")"}], "*", "gpB"}]}], "}"}], ",", 
           RowBox[{"{", 
            RowBox[{"S", ",", 
             RowBox[{
              RowBox[{"(", 
               RowBox[{"1", "-", "rS"}], ")"}], "*", "gS"}], ",", 
             RowBox[{
              RowBox[{"(", 
               RowBox[{"1", "+", "rS"}], ")"}], "*", "gS"}]}], "}"}], ",", 
           RowBox[{"{", 
            RowBox[{"Sp", ",", 
             RowBox[{
              RowBox[{"(", 
               RowBox[{"1", "-", "rS"}], ")"}], "*", "gpS"}], ",", 
             RowBox[{
              RowBox[{"(", 
               RowBox[{"1", "+", "rS"}], ")"}], "*", "gpS"}]}], "}"}]}], 
          "]"}], "+", 
         RowBox[{
          RowBox[{"(", 
           RowBox[{"NIntegrate", "[", 
            RowBox[{
             RowBox[{
              RowBox[{"f1", "[", 
               RowBox[{"gB", ",", "gS"}], "]"}], "*", 
              RowBox[{"(", 
               RowBox[{
                RowBox[{"PC", "[", "alphaC", "]"}], "*", "PpC"}], ")"}]}], 
             ",", 
             RowBox[{"{", 
              RowBox[{"B", ",", 
               RowBox[{
                RowBox[{"(", 
                 RowBox[{"1", "-", "rB"}], ")"}], "*", "gB"}], ",", 
               RowBox[{
                RowBox[{"(", 
                 RowBox[{"1", "+", "rB"}], ")"}], "*", "gB"}]}], "}"}], ",", 
             RowBox[{"{", 
              RowBox[{"Bp", ",", 
               RowBox[{
                RowBox[{"(", 
                 RowBox[{"1", "-", "rB"}], ")"}], "*", "gpB"}], ",", 
               RowBox[{
                RowBox[{"(", 
                 RowBox[{"1", "+", "rB"}], ")"}], "*", "gpB"}]}], "}"}], ",", 
             RowBox[{"{", 
              RowBox[{"S", ",", 
               RowBox[{
                RowBox[{"(", 
                 RowBox[{"1", "-", "rS"}], ")"}], "*", "gS"}], ",", 
               RowBox[{
                RowBox[{"(", 
                 RowBox[{"1", "+", "rS"}], ")"}], "*", "gS"}]}], "}"}], ",", 
             RowBox[{"{", 
              RowBox[{"Sp", ",", 
               RowBox[{
                RowBox[{"(", 
                 RowBox[{"1", "-", "rS"}], ")"}], "*", "gpS"}], ",", 
               RowBox[{
                RowBox[{"(", 
                 RowBox[{"1", "+", "rS"}], ")"}], "*", "gpS"}]}], "}"}]}], 
            "]"}], ")"}], "*", 
          RowBox[{"(", 
           RowBox[{"W2", "[", 
            RowBox[{"gB", ",", "gS", ",", "alphaC", ",", "alphaF"}], "]"}], 
           ")"}]}]}]}], ";", " ", 
       RowBox[{"(*", 
        RowBox[{
        "Fitness", " ", "gain", " ", "to", " ", "the", " ", "focal", " ", 
         "male", " ", "by", " ", "integrating", " ", "over", " ", "the", " ", 
         "trait", " ", "distribution", " ", "of", " ", "the", " ", "focal", 
         " ", "and", " ", "opponent", " ", "males"}], "*)"}], 
       "\[IndentingNewLine]", 
       RowBox[{"PCPpC", "=", 
        RowBox[{"NIntegrate", "[", 
         RowBox[{
          RowBox[{
           RowBox[{"f1", "[", 
            RowBox[{"gB", ",", "gS"}], "]"}], "*", 
           RowBox[{"(", 
            RowBox[{
             RowBox[{"PC", "[", "alphaC", "]"}], "*", "PpC"}], ")"}]}], ",", 
          RowBox[{"{", 
           RowBox[{"B", ",", 
            RowBox[{
             RowBox[{"(", 
              RowBox[{"1", "-", "rB"}], ")"}], "*", "gB"}], ",", 
            RowBox[{
             RowBox[{"(", 
              RowBox[{"1", "+", "rB"}], ")"}], "*", "gB"}]}], "}"}], ",", 
          RowBox[{"{", 
           RowBox[{"Bp", ",", 
            RowBox[{
             RowBox[{"(", 
              RowBox[{"1", "-", "rB"}], ")"}], "*", "gpB"}], ",", 
            RowBox[{
             RowBox[{"(", 
              RowBox[{"1", "+", "rB"}], ")"}], "*", "gpB"}]}], "}"}], ",", 
          RowBox[{"{", 
           RowBox[{"S", ",", 
            RowBox[{
             RowBox[{"(", 
              RowBox[{"1", "-", "rS"}], ")"}], "*", "gS"}], ",", 
            RowBox[{
             RowBox[{"(", 
              RowBox[{"1", "+", "rS"}], ")"}], "*", "gS"}]}], "}"}], ",", 
          RowBox[{"{", 
           RowBox[{"Sp", ",", 
            RowBox[{
             RowBox[{"(", 
              RowBox[{"1", "-", "rS"}], ")"}], "*", "gpS"}], ",", 
            RowBox[{
             RowBox[{"(", 
              RowBox[{"1", "+", "rS"}], ")"}], "*", "gpS"}]}], "}"}]}], 
         "]"}]}], ";", " ", 
       RowBox[{"(*", 
        RowBox[{
        "Probability", " ", "that", " ", "both", " ", "males", " ", "seek", 
         " ", "escalation", " ", "to", " ", "a", " ", "contact"}], "*)"}], 
       "\[IndentingNewLine]", 
       RowBox[{"PFPpF", "=", 
        RowBox[{"NIntegrate", "[", 
         RowBox[{
          RowBox[{
           RowBox[{"f2", "[", 
            RowBox[{"gB", ",", "gS", ",", "alphaC"}], "]"}], "*", 
           RowBox[{"(", 
            RowBox[{
             RowBox[{"PF", "[", "alphaF", "]"}], "*", "PpF"}], ")"}]}], ",", 
          RowBox[{"{", 
           RowBox[{"B", ",", 
            RowBox[{
             RowBox[{"(", 
              RowBox[{"1", "-", "rB"}], ")"}], "*", "gB"}], ",", 
            RowBox[{
             RowBox[{"(", 
              RowBox[{"1", "+", "rB"}], ")"}], "*", "gB"}]}], "}"}], ",", 
          RowBox[{"{", 
           RowBox[{"Bp", ",", 
            RowBox[{
             RowBox[{"(", 
              RowBox[{"1", "-", "rB"}], ")"}], "*", "gpB"}], ",", 
            RowBox[{
             RowBox[{"(", 
              RowBox[{"1", "+", "rB"}], ")"}], "*", "gpB"}]}], "}"}], ",", 
          RowBox[{"{", 
           RowBox[{"S", ",", 
            RowBox[{
             RowBox[{"(", 
              RowBox[{"1", "-", "rS"}], ")"}], "*", "gS"}], ",", 
            RowBox[{
             RowBox[{"(", 
              RowBox[{"1", "+", "rS"}], ")"}], "*", "gS"}]}], "}"}], ",", 
          RowBox[{"{", 
           RowBox[{"Sp", ",", 
            RowBox[{
             RowBox[{"(", 
              RowBox[{"1", "-", "rS"}], ")"}], "*", "gpS"}], ",", 
            RowBox[{
             RowBox[{"(", 
              RowBox[{"1", "+", "rS"}], ")"}], "*", "gpS"}]}], "}"}]}], 
         "]"}]}], ";", " ", 
       RowBox[{"(*", 
        RowBox[{
        "Probability", " ", "that", " ", "both", " ", "males", " ", "seek", 
         " ", "escalation", " ", "to", " ", "a", " ", "full", " ", "fight"}], 
        "*)"}], "\[IndentingNewLine]", 
       RowBox[{"m1", "=", 
        RowBox[{
         RowBox[{"(", 
          RowBox[{
           RowBox[{"W1", "[", 
            RowBox[{
             RowBox[{"gB", "+", "y"}], ",", "gS", ",", "alphaC", ",", 
             "alphaF"}], "]"}], "-", 
           RowBox[{"W1", "[", 
            RowBox[{
             RowBox[{"gB", "-", "y"}], ",", "gS", ",", "alphaC", ",", 
             "alphaF"}], "]"}]}], ")"}], "/", 
         RowBox[{"(", 
          RowBox[{"2", "*", "y"}], ")"}]}]}], ";", " ", 
       RowBox[{"(*", 
        RowBox[{"Process", " ", "of", " ", "calculating", " ", "derivative"}],
         "*)"}], "\[IndentingNewLine]", 
       RowBox[{"m2", "=", 
        RowBox[{
         RowBox[{"(", 
          RowBox[{
           RowBox[{"W1", "[", 
            RowBox[{"gB", ",", 
             RowBox[{"gS", "+", "y"}], ",", "alphaC", ",", "alphaF"}], "]"}], 
           "-", 
           RowBox[{"W1", "[", 
            RowBox[{"gB", ",", 
             RowBox[{"gS", "-", "y"}], ",", "alphaC", ",", "alphaF"}], 
            "]"}]}], ")"}], "/", 
         RowBox[{"(", 
          RowBox[{"2", "*", "y"}], ")"}]}]}], ";", " ", 
       RowBox[{"(*", 
        RowBox[{"Process", " ", "of", " ", "calculating", " ", "derivative"}],
         "*)"}], "\[IndentingNewLine]", 
       RowBox[{"m3", "=", 
        RowBox[{
         RowBox[{"(", 
          RowBox[{
           RowBox[{"W1", "[", 
            RowBox[{"gB", ",", "gS", ",", 
             RowBox[{"alphaC", "+", "y"}], ",", "alphaF"}], "]"}], "-", 
           RowBox[{"W1", "[", 
            RowBox[{"gB", ",", "gS", ",", 
             RowBox[{"alphaC", "-", "y"}], ",", "alphaF"}], "]"}]}], ")"}], 
         "/", 
         RowBox[{"(", 
          RowBox[{"2", "*", "y"}], ")"}]}]}], ";", " ", 
       RowBox[{"(*", 
        RowBox[{"Process", " ", "of", " ", "calculating", " ", "derivative"}],
         "*)"}], "\[IndentingNewLine]", 
       RowBox[{"m4", "=", 
        RowBox[{
         RowBox[{"(", 
          RowBox[{
           RowBox[{"W1", "[", 
            RowBox[{"gB", ",", "gS", ",", "alphaC", ",", 
             RowBox[{"alphaF", "+", "y"}]}], "]"}], "-", 
           RowBox[{"W1", "[", 
            RowBox[{"gB", ",", "gS", ",", "alphaC", ",", 
             RowBox[{"alphaF", "-", "y"}]}], "]"}]}], ")"}], "/", 
         RowBox[{"(", 
          RowBox[{"2", "*", "y"}], ")"}]}]}], ";", " ", 
       RowBox[{"(*", 
        RowBox[{"Process", " ", "of", " ", "calculating", " ", "derivative"}],
         "*)"}], "\[IndentingNewLine]", 
       RowBox[{"gB", "=", 
        RowBox[{"gB", "+", 
         RowBox[{"q", "*", "m1"}]}]}], ";", " ", 
       RowBox[{"(*", 
        RowBox[{
        "Process", " ", "of", " ", "getting", " ", "equilibrium", " ", 
         "value"}], "*)"}], "\[IndentingNewLine]", 
       RowBox[{"gS", "=", 
        RowBox[{"gS", "+", 
         RowBox[{"q", "*", "m2"}]}]}], ";", " ", 
       RowBox[{"(*", 
        RowBox[{
        "Process", " ", "of", " ", "getting", " ", "equilibrium", " ", 
         "value"}], "*)"}], "\[IndentingNewLine]", 
       RowBox[{"alphaC", "=", 
        RowBox[{"alphaC", "+", 
         RowBox[{"q", "*", "m3"}]}]}], ";", " ", 
       RowBox[{"(*", 
        RowBox[{
        "Process", " ", "of", " ", "getting", " ", "equilibrium", " ", 
         "value"}], "*)"}], "\[IndentingNewLine]", 
       RowBox[{"alphaF", "=", 
        RowBox[{"alphaF", "+", 
         RowBox[{"q", "*", "m4"}]}]}], ";", " ", 
       RowBox[{"(*", 
        RowBox[{
        "Process", " ", "of", " ", "getting", " ", "equilibrium", " ", 
         "value"}], "*)"}], "\[IndentingNewLine]", 
       RowBox[{"AppendTo", "[", 
        RowBox[{"h1", ",", "gB"}], "]"}], ";", 
       RowBox[{"AppendTo", "[", 
        RowBox[{"h2", ",", "gS"}], "]"}], ";", 
       RowBox[{"AppendTo", "[", 
        RowBox[{"h3", ",", "alphaC"}], "]"}], ";", 
       RowBox[{"AppendTo", "[", 
        RowBox[{"h4", ",", "alphaF"}], "]"}], ";", 
       RowBox[{"AppendTo", "[", 
        RowBox[{"h5", ",", "PCPpC"}], "]"}], ";", 
       RowBox[{"AppendTo", "[", 
        RowBox[{"h6", ",", "PFPpF"}], "]"}]}]}], "]"}], ";"}], 
   "\[IndentingNewLine]", "h1", "\[IndentingNewLine]", "h2", 
   "\[IndentingNewLine]", "h3", " ", "\[IndentingNewLine]", "h4", 
   "\[IndentingNewLine]", "h5", "\[IndentingNewLine]", "h6", 
   "\[IndentingNewLine]", 
   RowBox[{"ClearAll", "[", "\"\<Global`*\>\"", "]"}]}]}]], "Input",
 CellChangeTimes->{{3.912157169150271*^9, 
  3.912157193644953*^9}},ExpressionUUID->"f9fc55c1-dc26-44bd-a789-\
d6d6177d0e05"]
},
WindowSize->{1904, 973},
WindowMargins->{{0, Automatic}, {Automatic, 0}},
Magnification->1.,
FrontEndVersion->"12.3 for Microsoft Windows (64-bit) (July 9, 2021)",
StyleDefinitions->"Default.nb",
ExpressionUUID->"a81c7917-f9bb-4ccf-8100-ec472ca545bf"
]
(* End of Notebook Content *)

(* Internal cache information *)
(*CellTagsOutline
CellTagsIndex->{}
*)
(*CellTagsIndex
CellTagsIndex->{}
*)
(*NotebookFileOutline
Notebook[{
Cell[558, 20, 35835, 905, 1410, "Input",ExpressionUUID->"fe7c1363-b22e-49de-85fc-8b04bfc4396f"],
Cell[36396, 927, 35234, 898, 1370, "Input",ExpressionUUID->"f9fc55c1-dc26-44bd-a789-d6d6177d0e05"]
}
]
*)
